# Supplementary material for: Geographic Variation in Note Types of Alarm Calls in Japanese Tits (Parus minor)
Source: Animals (Basel). 2022 Sep 8;12(18):2342. doi: 10.3390/ani12182342 (PMC9495063; doi:10.3390/ani12182342)
Supplement: Supplementary file 1 [file animals-12-02342-s001.zip]

Archive with 10 entries (10 files):
- Audio S1, Alarm calls of Hainan-tits in response to chipmunks..wav
- Audio S2, Alarm calls of Hainan-tits in response to sparrowhawk..wav
- Audio S3, Alarm calls of Hainan-tits in response to dove..wav
- Audio S4, Alarm calls of Henan-tits in response to chipmunks..wav
- Audio S5, Alarm calls of Henan-tits in response to sparrowhawk..wav
- Audio S6, Alarm calls of Henan-tits in response to dove..wav
- Audio S7, Alarm calls of Jilin-tits in response to chipmunks..wav
- Audio S8, Alarm calls of Jilin-tits in response to sparrowhawk..wav
- Audio S9, Alarm calls of Jilin-tits in response to dove..wav
- Table S1,Explanation of acoustic parameters..pdf
